# Supplementary material for: Casebook: a virtual patient iPad application for teaching decision-making through the use of electronic health records
Source: BMC Med Inform Decis Mak. 2014 Aug 7;14:66. doi: 10.1186/1472-6947-14-66 (PMC4149039; doi:10.1186/1472-6947-14-66)
Supplement: Additional file 2 — Mini-website. HTML version of the example case that can be viewed using a browser. See Additional file 1 for this case in the Casebook file format. [file 1472-6947-14-66-S2.zip]

Archive with 17 entries (16 files):
- img/
- img/1.png
- img/10.png
- img/11.png
- img/12.png
- img/13.png
- img/14.png
- img/15.png
- img/2.png
- img/3.png
- img/4.png
- img/5.png
- img/6.png
- img/7.png
- img/8.png
- img/9.png
- index.htm
